# Supplementary material for: Heimionones A–E, New Sesquiterpenoids Produced by Heimiomyces sp., a Basidiomycete Collected in Africa
Source: Molecules. 2023 Apr 26;28(9):3723. doi: 10.3390/molecules28093723 (PMC10179880; doi:10.3390/molecules28093723)
Supplement: Supplementary file 1 [file molecules-28-03723-s001.zip]

Archive with 1 entries (1 files):
- molecules-2356625-supplementary.pdf
